# Supplementary material for: Dataset on synthesis and crystallographic structure of phenyl(TMP)iodonium(III) acetate
Source: Data Brief. 2019 May 25;25:104063. doi: 10.1016/j.dib.2019.104063 (PMC6562192; doi:10.1016/j.dib.2019.104063)
Supplement: Multimedia component 1 [file mmc1.zip]

Archive with 1 entries (1 files):
- dib_104063_COI_mmc1.PDF
